# Supplementary material for: The Effect of Light Sedation with Midazolam on Functional Connectivity of the Dorsal Attention Network
Source: Brain Sci. 2021 Aug 22;11(8):1107. doi: 10.3390/brainsci11081107 (PMC8392174; doi:10.3390/brainsci11081107)
Supplement: Supplementary file 1 [file brainsci-11-01107-s001.zip]

Archive with 1 entries (1 files):
- brainsci-1270225-supplementary.pdf
